# Supplementary material for: Low temperatures impact on the expression of growth genes and miRNAs in Nile tilapia (Oreochromis niloticus)
Source: Fish Physiol Biochem. 2026 Apr 10;52(2):57. doi: 10.1007/s10695-026-01679-z (PMC13068762; doi:10.1007/s10695-026-01679-z)
Supplement: Supplementary file 1 — Supplementary file1 (XLSX 18 KB) [file 10695_2026_1679_MOESM1_ESM.xlsx]

## Sheet: Ct miRNAs
	ID	Tissue	Group			Sample ID	Target Name	CT		Sample ID	Target Name	CT		Sample ID	Target Name	CT		Sample ID	Target Name	CT		Sample ID	Target Name	CT		Sample ID	Target Name	CT
	1	brain	control			1	miR-133	18.725		1	miR-let7a	20.82		1	miR-192	25.41		1	miR-30b	15.6433		1	miR-125	11.37		1	miR-206	21.47
	2	brain	control			1	miR-133	18.725		1	miR-let7a	20.94		1	miR-192	25.41		1	miR-30b	15.6433		1	miR-125	11.08		1	miR-206	21.51
	3	brain	control			2	miR-133	18.633		2	miR-let7a	21.11		2	miR-192	25.981		2	miR-30b	15.191		2	miR-125	11.22		2	miR-206	21.72
	4	brain	cold			2	miR-133	18.633		2	miR-let7a	21.25		2	miR-192	26.239		2	miR-30b	15.191		2	miR-125	11.43		2	miR-206	21.62
	5	brain	cold			3	miR-133	18.094		3	miR-let7a	21.06		3	miR-192	24.012		3	miR-30b	15.2215		3	miR-125	10.71		3	miR-206	21.24
	6	brain	cold			3	miR-133	18.094		3	miR-let7a	21.06		3	miR-192	25.417		3	miR-30b	15.2215		3	miR-125	10.69		3	miR-206	20.97
	7	hindgut	control			4	miR-133	18.587		4	miR-let7a	21.22		4	miR-192	28.052		4	miR-30b	15.3374		4	miR-125	10.22		4	miR-206	24.08
	8	hindgut	control			4	miR-133	18.587		4	miR-let7a	21.22		4	miR-192	28.052		4	miR-30b	15.3374		4	miR-125	10.38		4	miR-206	23.45
	9	hindgut	control			5	miR-133	18.589		5	miR-let7a	21.12		5	miR-192	28.153		5	miR-30b	14.6484		5	miR-125	10.84		5	miR-206	23.48
	10	hindgut	cold			5	miR-133	18.589		5	miR-let7a	21.12		5	miR-192	28.153		5	miR-30b	15.709		5	miR-125	10.59		5	miR-206	23.43
	11	hindgut	cold			6	miR-133	18.049		6	miR-let7a	21.43		6	miR-192	28.1		6	miR-30b	15.9921		6	miR-125	10.4		6	miR-206	24.15
	12	hindgut	cold			6	miR-133	18.049		6	miR-let7a	21.43		6	miR-192	28.1		6	miR-30b	15.9921		6	miR-125	11.1		6	miR-206	24.15
	13	liver	control			7	miR-133	19.274		7	miR-let7a	24.65		7	miR-192	16.5		7	miR-30b	16.1882		7	miR-125	15.36		7	miR-206	29.08
	14	liver	control			7	miR-133	19.274		7	miR-let7a	24.65		7	miR-192	16.5		7	miR-30b	16.1882		7	miR-125	15.4		7	miR-206	29.45
	15	liver	control			8	miR-133	18.581		8	miR-let7a	24.39		8	miR-192	16.927		8	miR-30b	15.9618		8	miR-125	14.87		8	miR-206	28.03
	16	liver	cold			8	miR-133	18.581		8	miR-let7a	24.39		8	miR-192	16.927		8	miR-30b	15.9618		8	miR-125	14.87		8	miR-206	28.37
	17	liver	cold			9	miR-133	17.865		9	miR-let7a	24.06		9	miR-192	16.082		9	miR-30b	15.0368		9	miR-125	15.68		9	miR-206	29.3
	18	liver	cold			9	miR-133	17.865		9	miR-let7a	24.07		9	miR-192	16.082		9	miR-30b	15.0368		9	miR-125	15.72		9	miR-206	29.74
						10	miR-133	20.791		10	miR-let7a	26.2		10	miR-192	16.706		10	miR-30b	17.8031		10	miR-125	16.51		10	miR-206	27.37
						10	miR-133	20.791		10	miR-let7a	26.2		10	miR-192	16.706		10	miR-30b	17.8031		10	miR-125	16.51		10	miR-206	27.71
						11	miR-133	19.113		11	miR-let7a	25.31		11	miR-192	16.626		11	miR-30b	16.4562		11	miR-125	15.04		11	miR-206	28.35
						11	miR-133	19.113		11	miR-let7a	25.31		11	miR-192	16.626		11	miR-30b	16.4562		11	miR-125	15.04		11	miR-206	28.54
						12	miR-133	19.43		12	miR-let7a	24.26		12	miR-192	15.961		12	miR-30b	16.6292		12	miR-125	15.08		12	miR-206	28.63
						12	miR-133	19.43		12	miR-let7a	24.26		12	miR-192	15.961		12	miR-30b	16.6292		12	miR-125	15.08		12	miR-206	28.63
						13	miR-133	22.031		13	miR-let7a	25.82		13	miR-192	19.512		13	miR-30b	17.1986		13	miR-125	17.62		13	miR-206	29.82
						13	miR-133	22.031		13	miR-let7a	25.81		13	miR-192	19.512		13	miR-30b	18.5214		13	miR-125	17.68		13	miR-206	29.68
						14	miR-133	22.851		14	miR-let7a	25.91		14	miR-192	19.034		14	miR-30b	17.4152		14	miR-125	17.13		14	miR-206	29.48
						14	miR-133	22.851		14	miR-let7a	25.79		14	miR-192	19.034		14	miR-30b	18.9241		14	miR-125	17.27		14	miR-206	29.22
						15	miR-133	22.44		15	miR-let7a	25.68		15	miR-192	19.581		15	miR-30b	17.8558		15	miR-125	17.38		15	miR-206	30.52
						15	miR-133	22.44		15	miR-let7a	25.86		15	miR-192	19.581		15	miR-30b	18.3404		15	miR-125	17.36		15	miR-206	30.84
						16	miR-133	24.54		16	miR-let7a	25.67		16	miR-192	17.421		16	miR-30b	17.8613		16	miR-125	17.33		16	miR-206	32.75
						16	miR-133	24.54		16	miR-let7a	25.89		16	miR-192	18.625		16	miR-30b	18.7862		16	miR-125	17.3		16	miR-206	32.75
						17	miR-133	24.493		17	miR-let7a	25.93		17	miR-192	17.51		17	miR-30b	17.4211		17	miR-125	17.55		17	miR-206	32.5
						17	miR-133	24.493		17	miR-let7a	25.87		17	miR-192	18.142		17	miR-30b	18.709		17	miR-125	17.53		17	miR-206	32.5
						18	miR-133	24.591		18	miR-let7a	26.7		18	miR-192	17.164		18	miR-30b	17.3462		18	miR-125	18		18	miR-206	32.29
						18	miR-133	24.591		18	miR-let7a	26.57		18	miR-192	18.023		18	miR-30b	19.2039		18	miR-125	18		18	miR-206	32.29

## Sheet: Ct genes
	ID	Tissue	Group			Sample ID	Target Name	CT		Sample ID	Target Name	CT		Sample ID	Target Name	CT		Sample ID	Target Name	CT		Sample ID	Target Name	CT
	1	brain	control			1	Bactin	18.725		1	GH	24.11		1	GHR	27.31		1	IGF 1	23.1		1	IGF 2	23.64
	2	brain	control			1	Bactin	18.725		1	GH	23.84		1	GHR	27.31		1	IGF 1	22.61		1	IGF 2	23.28
	3	brain	control			2	Bactin	18.633		2	GH	27.16		2	GHR	27.55		2	IGF 1	23.4		2	IGF 2	23.97
	4	brain	cold			2	Bactin	18.633		2	GH	27.06		2	GHR	27.55		2	IGF 1	24.17		2	IGF 2	23.63
	5	brain	cold			3	Bactin	18.094		3	GH	25.54		3	GHR	26.35		3	IGF 1	22.91		3	IGF 2	23.33
	6	brain	cold			3	Bactin	18.094		3	GH	25.54		3	GHR	26.06		3	IGF 1	22.63		3	IGF 2	23.2
	7	hindgut	control			4	Bactin	18.587		4	GH	29.53		4	GHR	24.25		4	IGF 1	23.1		4	IGF 2	23.52
	8	hindgut	control			4	Bactin	18.587		4	GH	29.37		4	GHR	24.27		4	IGF 1	23.11		4	IGF 2	23.18
	9	hindgut	control			5	Bactin	18.589		5	GH	28.51		5	GHR	24.25		5	IGF 1	23.35		5	IGF 2	23.64
	10	hindgut	cold			5	Bactin	18.589		5	GH	28.36		5	GHR	24.25		5	IGF 1	23.18		5	IGF 2	23.64
	11	hindgut	cold			6	Bactin	18.049		6	GH	28.75		6	GHR	24.26		6	IGF 1	23.2		6	IGF 2	22.94
	12	hindgut	cold			6	Bactin	18.049		6	GH	29.15		6	GHR	24.22		6	IGF 1	22.96		6	IGF 2	22.89
	13	liver	control			7	Bactin	19.274		7	GH	24.96		7	GHR	25.65		7	IGF 1	33.01		7	IGF 2	24.79
	14	liver	control			7	Bactin	19.274		7	GH	24.7		7	GHR	25.83		7	IGF 1	33.01		7	IGF 2	24.71
	15	liver	control			8	Bactin	18.581		8	GH	24.42		8	GHR	25.35		8	IGF 1	32.68		8	IGF 2	24.93
	16	liver	cold			8	Bactin	18.581		8	GH	24.18		8	GHR	25.05		8	IGF 1	32.51		8	IGF 2	24.51
	17	liver	cold			9	Bactin	17.865		9	GH	24.64		9	GHR	25.42		9	IGF 1	33.06		9	IGF 2	24.81
	18	liver	cold			9	Bactin	17.865		9	GH	24.79		9	GHR	25.42		9	IGF 1	33.06		9	IGF 2	24.56
						10	Bactin	20.791		10	GH	24.22		10	GHR	25.34		10	IGF 1	33.19		10	IGF 2	23.08
						10	Bactin	20.791		10	GH	24.06		10	GHR	25.34		10	IGF 1	33.19		10	IGF 2	23.08
						11	Bactin	19.113		11	GH	24.04		11	GHR	25.23		11	IGF 1	33.25		11	IGF 2	22.92
						11	Bactin	19.113		11	GH	23.69		11	GHR	25.22		11	IGF 1	32.93		11	IGF 2	22.78
						12	Bactin	19.43		12	GH	23.84		12	GHR	24.65		12	IGF 1	33.64		12	IGF 2	23.36
						12	Bactin	19.43		12	GH	23.84		12	GHR	24.65		12	IGF 1	33.64		12	IGF 2	23.12
						13	Bactin	22.031		13	GH	26.9		13	GHR	24.85		13	IGF 1	22.87		13	IGF 2	25.18
						13	Bactin	22.031		13	GH	26.6		13	GHR	24.85		13	IGF 1	22.69		13	IGF 2	25.11
						14	Bactin	22.851		14	GH	27		14	GHR	24.09		14	IGF 1	22.26		14	IGF 2	25.19
						14	Bactin	22.851		14	GH	26.45		14	GHR	24.15		14	IGF 1	22.15		14	IGF 2	25.1
						15	Bactin	22.44		15	GH	27.33		15	GHR	24.88		15	IGF 1	22.78		15	IGF 2	25.15
						15	Bactin	22.44		15	GH	27.46		15	GHR	24.86		15	IGF 1	22.47		15	IGF 2	24.99
						16	Bactin	24.54		16	GH	26.12		16	GHR	23.3		16	IGF 1	21.1		16	IGF 2	24.39
						16	Bactin	24.54		16	GH	26.12		16	GHR	23.05		16	IGF 1	21.22		16	IGF 2	24.18
						17	Bactin	24.493		17	GH	26.86		17	GHR	23.76		17	IGF 1	22.27		17	IGF 2	24.79
						17	Bactin	24.493		17	GH	26.66		17	GHR	23.7		17	IGF 1	22.27		17	IGF 2	24.87
						18	Bactin	24.591		18	GH	30.02		18	GHR	24.33		18	IGF 1	23.51		18	IGF 2	25.84
						18	Bactin	24.591		18	GH	30.12		18	GHR	24.2		18	IGF 1	23.27		18	IGF 2	25.66
